# Supplementary material for: Oral delivery of Mycobacterium bovis bacillus Calmette-Guérin (BCG) in alginate spheres to captive white-tailed deer
Source: BMC Vet Res. 2025 Mar 22;21:193. doi: 10.1186/s12917-025-04643-w (PMC11929337; doi:10.1186/s12917-025-04643-w)
Supplement: Supplementary file 2 — Supplementary Material 2: Supplementary Data File 1. Table containing all flow cytometry data used in these studies. [file 12917_2025_4643_MOESM2_ESM.xlsx]

## Sheet: CD4
AID	Time Point	Vax Group	B Lymphocytes	B Single Cells	B Live Cells	B CD4+	B CD4+ CTV-	NS Lymphocytes	NS Single Cells	NS Live Cells	NS CD4+	NS CD4+ CTV-
2103	0 PV	Sphere	0.396	0.958	0.975	0.603	0.0253	0.349	0.94	0.976	0.614	0.0301
2104	0 PV	Sphere	0.513	0.973	0.989	0.43	0.0457	0.509	0.962	0.993	0.432	0.0435
2105	0 PV	Sphere	0.233	0.986	0.965	0.739	0.0353	0.144	0.965	0.961	0.771	0.0347
2107	0 PV	Control	0.203	0.865	0.979	0.606	0.0468	0.161	0.848	0.989	0.652	0.0471
2108	0 PV	Control	0.256	0.939	0.951	0.352	0.0567	0.211	0.934	0.963	0.447	0.0563
2111	0 PV	Control	0.331	0.958	0.974	0.619	0.0383	0.279	0.94	0.978	0.69	0.0395
2112	0 PV	Control	0.367	0.946	0.937	0.736	0.0313	0.339	0.933	0.956	0.813	0.0275
2113	0 PV	Control	0.38	0.958	0.973	0.483	0.0377	0.325	0.933	0.964	0.759	0.0337
2114	0 PV	Control	0.425	0.959	0.974	0.763	0.0432	0.448	0.953	0.975	0.838	0.0422
2115	0 PV	BCG	0.295	0.959	0.917	0.597	0.0191	0.283	0.945	0.94	0.743	0.0175
2116	0 PV	Sphere	0.381	0.955	0.975	0.621	0.0257	0.47	0.947	0.985	0.721	0.0188
2117	0 PV	BCG	0.403	0.955	0.942	0.672	0.0092	0.505	0.943	0.975	0.684	0.0092
2118	0 PV	Sphere	0.207	0.952	0.959	0.493	0.0266	0.193	0.94	0.97	0.641	0.0257
2123	0 PV	Control	0.292	0.954	0.912	0.767	0.0196	0.312	0.953	0.953	0.823	0.0169
2125	0 PV	Sphere	0.279	0.946	0.973	0.367	0.0166	0.428	0.949	0.974	0.649	0.0077
2142	0 PV	BCG	0.299	0.968	0.941	0.62	0.0138	0.185	0.967	0.94	0.77	0.0136
2144	0 PV	BCG	0.238	0.938	0.905	0.33	0.0324	0.31	0.944	0.916	0.433	0.0248
2146	0 PV	BCG	0.296	0.964	0.966	0.669	0.0385	0.434	0.962	0.965	0.736	0.0359
2148	0 PV	BCG	0.275	0.953	0.961	0.721	0.0494	0.314	0.943	0.958	0.806	0.0427
2149	0 PV	Sphere	0.276	0.946	0.939	0.518	0.0125	0.19	0.945	0.938	0.716	0.0144
2152	0 PV	Sphere	0.363	0.968	0.979	0.715	0.0104	0.284	0.955	0.979	0.746	0.0113
2159	0 PV	BCG	0.183	0.942	0.93	0.522	0.0106	0.252	0.946	0.91	0.674	0.0096
2103	5 PV	Sphere	0.334	0.981	0.94	0.576	0.0095	0.331	0.971	0.94	0.588	0.0095
2104	5 PV	Sphere	0.295	0.987	0.875	0.392	0.0131	0.42	0.985	0.948	0.406	0.0112
2105	5 PV	Sphere	0.148	0.984	0.822	0.589	0.0174	0.174	0.983	0.858	0.695	0.0168
2107	5 PV	Control	0.193	0.955	0.86	0.533	0.0303	0.168	0.979	0.891	0.549	0.023
2108	5 PV	Control	0.183	0.972	0.915	0.173	0.012	0.175	0.967	0.896	0.225	0.0119
2111	5 PV	Control	0.265	0.985	0.95	0.596	0.0207	0.26	0.981	0.932	0.664	0.0199
2112	5 PV	Control	0.241	0.987	0.887	0.71	0.0101	0.259	0.982	0.909	0.736	0.0095
2113	5 PV	Control	0.267	0.981	0.913	0.423	0.0212	0.365	0.986	0.94	0.574	0.0146
2114	5 PV	Control	0.348	0.984	0.927	0.726	0.017	0.35	0.986	0.908	0.762	0.016
2115	5 PV	BCG	0.25	0.985	0.929	0.572	0.0102	0.214	0.979	0.918	0.694	0.0088
2116	5 PV	Sphere	0.308	0.981	0.923	0.614	0.0105	0.417	0.989	0.969	0.689	0.0112
2117	5 PV	BCG	0.274	0.978	0.936	0.671	0.0266	0.339	0.979	0.947	0.648	0.0279
2118	5 PV	Sphere	0.1	0.979	0.675	0.256	0.033	0.124	0.982	0.749	0.405	0.0248
2119	5 PV	Control	0.231	0.979	0.894	0.636	0.0091	0.226	0.977	0.887	0.719	0.0085
2123	5 PV	Control	0.253	0.982	0.877	0.76	0.0059	0.479	0.989	0.96	0.785	0.0056
2125	5 PV	Sphere	0.275	0.979	0.951	0.504	0.0141	0.361	0.981	0.964	0.65	0.0108
2142	5 PV	BCG	0.268	0.989	0.861	0.473	0.0085	0.215	0.985	0.797	0.702	0.0056
2144	5 PV	BCG	0.24	0.974	0.813	0.343	0.0112	0.298	0.986	0.842	0.437	0.0133
2146	5 PV	BCG	0.218	0.983	0.87	0.6	0.0147	0.397	0.986	0.948	0.654	0.0098
2148	5 PV	BCG	0.195	0.981	0.882	0.701	0.0145	0.285	0.981	0.917	0.789	0.0085
2149	5 PV	Sphere	0.182	0.98	0.841	0.487	0.0069	0.147	0.978	0.801	0.678	0.0061
2152	5 PV	Sphere	0.258	0.98	0.916	0.616	0.0083	0.271	0.981	0.949	0.656	0.0094
2159	5 PV	BCG	0.216	0.98	0.873	0.578	0.01	0.188	0.98	0.822	0.662	0.011
2103	8 PV	Sphere	0.233	0.96	0.953	0.514	0.0332	0.317	0.969	0.971	0.54	0.0069
2104	8 PV	Sphere	0.325	0.968	0.961	0.469	0.022	0.462	0.971	0.987	0.466	0.0081
2105	8 PV	Sphere	0.0854	0.952	0.876	0.423	0.0311	0.147	0.962	0.942	0.634	0.0116
2107	8 PV	Control	0.188	0.961	0.953	0.521	0.0154	0.222	0.969	0.967	0.554	0.0094
2108	8 PV	Control	0.267	0.951	0.955	0.272	0.0137	0.288	0.957	0.968	0.313	0.0163
2111	8 PV	Control	0.162	0.964	0.947	0.497	0.0275	0.158	0.964	0.953	0.605	0.0211
2112	8 PV	Control	0.117	0.958	0.875	0.659	0.0061	0.122	0.964	0.896	0.678	0.0073
2113	8 PV	Control	0.257	0.969	0.945	0.55	0.0267	0.234	0.967	0.949	0.698	0.0206
2114	8 PV	Control	0.19	0.954	0.954	0.591	0.028	0.277	0.972	0.977	0.675	0.0051
2115	8 PV	BCG	0.228	0.973	0.959	0.543	0.0248	0.243	0.974	0.954	0.686	0.0086
2116	8 PV	Sphere	0.229	0.958	0.963	0.509	0.0864	0.623	0.991	0.998	0.559	0.0133
2117	8 PV	BCG	0.207	0.958	0.961	0.546	0.0121	0.453	0.982	0.988	0.587	0.0037
2118	8 PV	Sphere	0.142	0.923	0.917	0.354	0.0415	0.25	0.96	0.966	0.558	0.0049
2119	8 PV	Control	0.215	0.95	0.958	0.569	0.0143	0.24	0.956	0.975	0.653	0.0103
2123	8 PV	Control	0.183	0.95	0.944	0.706	0.009	0.258	0.967	0.974	0.752	0.0059
2125	8 PV	Sphere	0.176	0.956	0.936	0.381	0.038	0.272	0.968	0.968	0.636	0.0084
2142	8 PV	BCG	0.201	0.971	0.908	0.315	0.0119	0.113	0.966	0.912	0.553	0.0108
2144	8 PV	BCG	0.269	0.946	0.948	0.392	0.0123	0.258	0.954	0.953	0.442	0.0052
2146	8 PV	BCG	0.076	0.896	0.945	0.445	0.0308	0.104	0.934	0.981	0.581	0.0107
2148	8 PV	BCG	0.159	0.954	0.927	0.688	0.0109	0.143	0.963	0.927	0.734	0.0111
2149	8 PV	Sphere	0.142	0.952	0.933	0.374	0.0212	0.112	0.957	0.932	0.581	0.0184
2152	8 PV	Sphere	0.243	0.959	0.965	0.596	0.0097	0.291	0.972	0.984	0.638	0.007
2159	8 PV	BCG	0.121	0.957	0.862	0.304	0.0892	0.118	0.962	0.939	0.503	0.0136
2103	12 PV	Sphere	0.313	0.947	0.951	0.582	0.0202	0.365	0.965	0.954	0.577	0.0084
2104	12 PV	Sphere	0.44	0.958	0.963	0.405	0.013	0.43	0.964	0.954	0.386	0.011
2105	12 PV	Sphere	0.101	0.907	0.836	0.424	0.0528	0.134	0.95	0.882	0.571	0.0065
2107	12 PV	Control	0.294	0.944	0.937	0.579	0.0116	0.285	0.958	0.956	0.596	0.0106
2108	12 PV	Control	0.332	0.933	0.94	0.373	0.0163	0.345	0.951	0.97	0.424	0.0126
2111	12 PV	Control	0.165	0.927	0.942	0.585	0.0163	0.137	0.938	0.926	0.642	0.0157
2112	12 PV	Control	0.214	0.916	0.86	0.658	0.0113	0.272	0.948	0.913	0.684	0.0106
2113	12 PV	Control	0.31	0.956	0.938	0.599	0.0064	0.27	0.967	0.876	0.677	0.006
2114	12 PV	Control	0.252	0.932	0.943	0.67	0.018	0.374	0.967	0.95	0.734	0.0089
2115	12 PV	BCG	0.258	0.932	0.938	0.583	0.0367	0.352	0.965	0.963	0.689	0.0108
2116	12 PV	Sphere	0.24	0.923	0.925	0.571	0.0338	0.559	0.965	0.992	0.61	0.0179
2117	12 PV	BCG	0.235	0.92	0.927	0.627	0.013	0.431	0.964	0.98	0.608	0.0111
2118	12 PV	Sphere	0.153	0.91	0.883	0.511	0.0181	0.17	0.945	0.906	0.595	0.0086
2119	12 PV	Control	0.25	0.925	0.911	0.633	0.0069	0.209	0.934	0.888	0.699	0.0066
2123	12 PV	Control	0.151	0.904	0.921	0.692	0.0118	0.229	0.956	0.976	0.744	0.0065
2125	12 PV	Sphere	0.191	0.892	0.935	0.371	0.0463	0.294	0.954	0.955	0.585	0.0044
2142	12 PV	BCG	0.0785	0.85	0.961	0.468	0.0185	0.0476	0.877	0.974	0.703	0.0098
2144	12 PV	BCG	0.213	0.895	0.872	0.411	0.0469	0.345	0.961	0.929	0.473	0.0232
2146	12 PV	BCG	0.205	0.896	0.916	0.532	0.0351	0.532	0.961	0.99	0.643	0.0084
2148	12 PV	BCG	0.233	0.927	0.889	0.672	0.015	0.278	0.955	0.94	0.769	0.0109
2149	12 PV	Sphere	0.0637	0.821	0.979	0.455	0.0107	0.0429	0.88	0.987	0.673	0.0038
2152	12 PV	Sphere	0.248	0.931	0.917	0.56	0.0148	0.499	0.978	0.979	0.641	0.0077
2159	12 PV	BCG	0.15	0.909	0.866	0.363	0.0228	0.128	0.951	0.925	0.557	0.0095
2103	16 PV	Sphere	0.432	0.935	0.953	0.569	0.019	0.506	0.978	0.981	0.555	0.0077
2104	16 PV	Sphere	0.349	0.93	0.961	0.401	0.0131	0.467	0.982	0.994	0.397	0.0046
2105	16 PV	Sphere	0.124	0.892	0.872	0.462	0.0226	0.168	0.965	0.917	0.611	0.0057
2107	16 PV	Control	0.301	0.93	0.935	0.569	0.0137	0.309	0.969	0.965	0.587	0.0111
2108	16 PV	Control	0.261	0.902	0.932	0.303	0.0281	0.272	0.96	0.973	0.45	0.0069
2111	16 PV	Control	0.247	0.939	0.919	0.556	0.0172	0.223	0.97	0.927	0.629	0.0119
2112	16 PV	Control	0.215	0.94	0.856	0.695	0.0116	0.202	0.974	0.91	0.712	0.0113
2113	16 PV	Control	0.279	0.926	0.922	0.556	0.0163	0.266	0.968	0.933	0.694	0.0102
2114	16 PV	Control	0.262	0.915	0.918	0.616	0.0119	0.349	0.978	0.961	0.705	0.0084
2115	16 PV	BCG	0.328	0.936	0.924	0.564	0.0123	0.325	0.974	0.96	0.693	0.0096
2116	16 PV	Sphere	0.265	0.901	0.908	0.551	0.0348	0.559	0.988	0.995	0.615	0.0114
2117	16 PV	BCG	0.269	0.921	0.917	0.587	0.0215	0.394	0.974	0.968	0.597	0.0109
2118	16 PV	Sphere	0.138	0.881	0.864	0.498	0.0262	0.16	0.962	0.921	0.567	0.0157
2119	16 PV	Control	0.305	0.931	0.923	0.574	0.0186	0.259	0.964	0.939	0.646	0.0161
2123	16 PV	Control	0.231	0.922	0.904	0.736	0.0121	0.397	0.981	0.974	0.763	0.0102
2125	16 PV	Sphere	0.263	0.9	0.94	0.475	0.0183	0.342	0.963	0.967	0.672	0.006
2142	16 PV	BCG	0.292	0.919	0.895	0.464	0.0152	0.217	0.966	0.911	0.655	0.0053
2144	16 PV	BCG	0.213	0.861	0.839	0.377	0.0763	0.571	0.987	0.981	0.452	0.014
2146	16 PV	BCG	0.26	0.904	0.911	0.508	0.0242	0.345	0.972	0.97	0.63	0.0102
2148	16 PV	BCG	0.175	0.892	0.879	0.657	0.0085	0.179	0.963	0.938	0.764	0.0057
2149	16 PV	Sphere	0.242	0.925	0.902	0.446	0.0106	0.164	0.965	0.926	0.663	0.0063
2152	16 PV	Sphere	0.297	0.921	0.917	0.609	0.0198	0.366	0.969	0.965	0.644	0.0169
2159	16 PV	BCG	0.178	0.913	0.84	0.39	0.0153	0.149	0.97	0.924	0.568	0.0098
2103	4 PC	Sphere	0.29	0.942	0.941	0.561	0.0326	0.308	0.981	0.967	0.598	0.0071
2104	4 PC	Sphere	0.359	0.961	0.933	0.505	0.0431	0.522	0.989	0.99	0.498	0.0036
2105	4 PC	Sphere	0.126	0.872	0.857	0.389	0.0475	0.21	0.981	0.936	0.646	0.0069
2107	4 PC	Control	0.253	0.932	0.92	0.579	0.0182	0.29	0.978	0.964	0.621	0.0042
2108	4 PC	Control	0.33	0.939	0.941	0.427	0.0156	0.286	0.969	0.96	0.519	0.0137
2111	4 PC	Control	0.257	0.941	0.906	0.645	0.0138	0.222	0.969	0.935	0.705	0.0122
2112	4 PC	Control	0.244	0.948	0.918	0.665	0.0135	0.231	0.978	0.938	0.686	0.0109
2113	4 PC	Control	0.235	0.933	0.897	0.58	0.0388	0.199	0.973	0.909	0.707	0.0327
2114	4 PC	Control	0.358	0.957	0.963	0.716	0.0112	0.42	0.981	0.974	0.8	0.0056
2115	4 PC	BCG	0.174	0.944	0.929	0.583	0.0858	0.168	0.978	0.942	0.702	0.0093
2116	4 PC	Sphere	0.23	0.89	0.924	0.561	0.098	0.356	0.988	0.971	0.682	0.0128
2117	4 PC	BCG	0.406	0.953	0.968	0.619	0.0092	0.515	0.985	0.98	0.631	0.007
2118	4 PC	Sphere	0.145	0.916	0.863	0.491	0.0341	0.178	0.976	0.948	0.6	0.008
2119	4 PC	Control	0.289	0.942	0.929	0.64	0.0109	0.344	0.979	0.971	0.688	0.0082
2123	4 PC	Control	0.249	0.938	0.927	0.734	0.0191	0.369	0.988	0.985	0.779	0.009
2125	4 PC	Sphere	0.315	0.941	0.955	0.56	0.0233	0.318	0.978	0.974	0.682	0.0076
2142	4 PC	BCG	0.271	0.952	0.883	0.527	0.012	0.2	0.975	0.909	0.694	0.0041
2144	4 PC	BCG	0.238	0.903	0.89	0.415	0.0232	0.256	0.959	0.929	0.461	0.006
2146	4 PC	BCG	0.202	0.927	0.894	0.595	0.0181	0.287	0.98	0.969	0.686	0.01
2148	4 PC	BCG	0.215	0.921	0.878	0.644	0.0155	0.24	0.971	0.926	0.738	0.0072
2149	4 PC	Sphere	0.223	0.909	0.895	0.465	0.0492	0.243	0.968	0.924	0.677	0.0073
2152	4 PC	Sphere	0.169	0.933	0.888	0.593	0.0291	0.224	0.982	0.964	0.663	0.0038
2159	4 PC	BCG	0.19	0.933	0.899	0.435	0.0194	0.172	0.974	0.931	0.541	0.0141
2103	8 PC	Sphere	0.38	0.945	0.948	0.532	0.0553	0.542	0.976	0.981	0.575	0.0082
2104	8 PC	Sphere	0.327	0.947	0.915	0.393	0.0616	0.687	0.986	0.991	0.476	0.0056
2105	8 PC	Sphere	0.145	0.925	0.86	0.235	0.0578	0.309	0.969	0.94	0.649	0.0061
2107	8 PC	Control	0.274	0.939	0.91	0.603	0.0189	0.359	0.968	0.971	0.638	0.0115
2108	8 PC	Control	0.324	0.94	0.92	0.398	0.036	0.424	0.966	0.97	0.512	0.0092
2111	8 PC	Control	0.377	0.95	0.929	0.687	0.0128	0.437	0.968	0.967	0.75	0.009
2112	8 PC	Control	0.248	0.941	0.914	0.642	0.0108	0.329	0.967	0.954	0.695	0.0104
2113	8 PC	Control	0.3	0.943	0.931	0.548	0.0548	0.314	0.974	0.938	0.652	0.0236
2114	8 PC	Control	0.398	0.954	0.962	0.685	0.0301	0.523	0.973	0.978	0.776	0.0029
2115	8 PC	BCG	0.297	0.937	0.936	0.587	0.0518	0.327	0.953	0.953	0.702	0.0072
2116	8 PC	Sphere	0.338	0.932	0.926	0.522	0.0676	0.757	0.99	0.996	0.656	0.0106
2117	8 PC	BCG	0.298	0.935	0.908	0.616	0.0252	0.412	0.966	0.945	0.606	0.0169
2118	8 PC	Sphere	0.163	0.936	0.882	0.537	0.0396	0.159	0.961	0.933	0.621	0.0262
2119	8 PC	Control	0.372	0.932	0.93	0.644	0.0092	0.373	0.956	0.951	0.658	0.0093
2123	8 PC	Control	0.215	0.921	0.902	0.618	0.142	0.62	0.985	0.985	0.755	0.0075
2125	8 PC	Sphere	0.325	0.945	0.944	0.524	0.0575	0.41	0.969	0.97	0.679	0.0078
2142	8 PC	BCG	0.309	0.932	0.899	0.501	0.0193	0.274	0.963	0.915	0.64	0.0031
2144	8 PC	BCG	0.338	0.927	0.898	0.435	0.0347	0.395	0.966	0.941	0.454	0.0228
2146	8 PC	BCG	0.231	0.919	0.878	0.602	0.0246	0.364	0.967	0.93	0.669	0.018
2148	8 PC	BCG	0.224	0.92	0.887	0.634	0.0376	0.309	0.965	0.948	0.721	0.0097
2149	8 PC	Sphere	0.25	0.922	0.901	0.37	0.0351	0.314	0.968	0.943	0.673	0.0115
2152	8 PC	Sphere	0.233	0.918	0.903	0.51	0.149	0.424	0.978	0.968	0.663	0.0179
2159	8 PC	BCG	0.215	0.912	0.868	0.416	0.0403	0.262	0.96	0.937	0.55	0.0147
2103	12 PC	Sphere	0.382	0.945	0.956	0.563	0.0383	0.454	0.982	0.965	0.574	0.0182
2104	12 PC	Sphere	0.316	0.931	0.932	0.419	0.0598	0.632	0.992	0.993	0.475	0.0116
2105	12 PC	Sphere	0.134	0.89	0.893	0.343	0.0285	0.227	0.978	0.943	0.651	0.012
2107	12 PC	Control	0.316	0.938	0.933	0.577	0.0185	0.391	0.978	0.971	0.608	0.0113
2108	12 PC	Control	0.332	0.94	0.931	0.415	0.0201	0.425	0.98	0.98	0.526	0.0096
2111	12 PC	Control	0.334	0.949	0.936	0.697	0.0099	0.327	0.978	0.944	0.749	0.006
2112	12 PC	Control	0.244	0.938	0.916	0.659	0.0246	0.269	0.976	0.946	0.697	0.0224
2113	12 PC	Control	0.286	0.917	0.907	0.489	0.029	0.383	0.983	0.946	0.661	0.0135
2114	12 PC	Control	0.401	0.951	0.945	0.725	0.0138	0.506	0.988	0.968	0.791	0.0066
2115	12 PC	BCG	0.301	0.927	0.938	0.589	0.0405	0.394	0.981	0.971	0.691	0.0092
2116	12 PC	Sphere	0.3	0.913	0.944	0.545	0.0462	0.429	0.986	0.974	0.678	0.0202
2117	12 PC	BCG	0.336	0.939	0.944	0.616	0.0326	0.501	0.985	0.981	0.621	0.0276
2118	12 PC	Sphere	0.109	0.9	0.886	0.472	0.0317	0.117	0.962	0.922	0.575	0.025
2119	12 PC	Control	0.346	0.936	0.942	0.64	0.0153	0.44	0.982	0.976	0.667	0.0106
2123	12 PC	Control	0.22	0.92	0.927	0.694	0.0312	0.454	0.987	0.981	0.77	0.0127
2125	12 PC	Sphere	0.381	0.942	0.948	0.578	0.0305	0.375	0.97	0.968	0.696	0.0224
2142	12 PC	BCG	0.302	0.908	0.906	0.449	0.0262	0.253	0.968	0.936	0.663	0.0037
2144	12 PC	BCG	0.25	0.884	0.874	0.397	0.0491	0.37	0.971	0.94	0.431	0.0111
2146	12 PC	BCG	0.264	0.901	0.871	0.591	0.0168	0.401	0.983	0.961	0.632	0.0078
2148	12 PC	BCG	0.247	0.907	0.879	0.653	0.0269	0.297	0.973	0.945	0.734	0.019
2149	12 PC	Sphere	0.264	0.918	0.905	0.445	0.0342	0.282	0.977	0.935	0.669	0.0082
2152	12 PC	Sphere	0.208	0.897	0.888	0.457	0.0564	0.426	0.989	0.976	0.652	0.0139
2159	12 PC	BCG	0.15	0.9	0.856	0.403	0.0329	0.293	0.98	0.961	0.516	0.0125
2103	16 PC	Sphere	0.5	0.939	0.959	0.574	0.0383	0.498	0.979	0.973	0.563	0.0124
2104	16 PC	Sphere	0.402	0.926	0.94	0.406	0.0448	0.503	0.98	0.98	0.411	0.0116
2105	16 PC	Sphere	0.188	0.784	0.89	0.301	0.0585	0.21	0.97	0.935	0.65	0.007
2107	16 PC	Control	0.308	0.929	0.936	0.62	0.0245	0.385	0.969	0.975	0.62	0.0179
2108	16 PC	Control	0.359	0.912	0.931	0.442	0.0265	0.4	0.96	0.967	0.508	0.0101
2111	16 PC	Control	0.326	0.932	0.918	0.696	0.0255	0.324	0.975	0.951	0.744	0.0184
2112	16 PC	Control	0.328	0.944	0.918	0.654	0.0191	0.37	0.973	0.957	0.701	0.0199
2113	16 PC	Control	0.314	0.885	0.934	0.562	0.03	0.337	0.964	0.939	0.744	0.0095
2114	16 PC	Control	0.445	0.937	0.941	0.742	0.0172	0.463	0.976	0.954	0.799	0.0132
2115	16 PC	BCG	0.343	0.916	0.957	0.622	0.0368	0.384	0.966	0.966	0.718	0.0186
2116	16 PC	Sphere	0.3	0.879	0.947	0.566	0.0406	0.636	0.981	0.992	0.672	0.0106
2117	16 PC	BCG	0.399	0.938	0.937	0.64	0.0237	0.588	0.982	0.985	0.64	0.0203
2118	16 PC	Sphere	0.179	0.897	0.919	0.497	0.025	0.201	0.948	0.958	0.525	0.0156
2119	16 PC	Control	0.424	0.919	0.96	0.652	0.0099	0.502	0.968	0.976	0.677	0.0062
2123	16 PC	Control	0.272	0.858	0.926	0.681	0.0304	0.475	0.971	0.953	0.771	0.0157
2125	16 PC	Sphere	0.349	0.893	0.951	0.511	0.036	0.464	0.955	0.973	0.666	0.0139
2142	16 PC	BCG	0.318	0.921	0.94	0.49	0.0202	0.284	0.976	0.932	0.646	0.0082
2144	16 PC	BCG	0.255	0.885	0.917	0.444	0.0568	0.304	0.947	0.924	0.468	0.0266
2146	16 PC	BCG	0.243	0.892	0.903	0.58	0.0306	0.38	0.968	0.944	0.634	0.021
2148	16 PC	BCG	0.315	0.919	0.935	0.655	0.0128	0.333	0.919	0.921	0.696	0.0091
2149	16 PC	Sphere	0.302	0.879	0.928	0.455	0.0205	0.336	0.952	0.937	0.667	0.0088
2152	16 PC	Sphere	0.268	0.913	0.897	0.533	0.0206	0.432	0.978	0.979	0.63	0.0053
2159	16 PC	BCG	0.276	0.892	0.943	0.47	0.0248	0.458	0.959	0.968	0.517	0.014

## Sheet: CD8
AID	Time Point	Vax Group	B Lymphocytes	B Single Cells	B Live Cells	B CD8+	B CD8+ CTV-	NS Lymphocytes	NS Single Cells	NS Live Cells	NS CD8+	NS CD8+ CTV-
2103	0 PV	Sphere	0.396	0.958	0.975	0.143	0.0569	0.349	0.94	0.976	0.149	0.0385
2104	0 PV	Sphere	0.513	0.973	0.989	0.109	0.0513	0.509	0.962	0.993	0.0909	0.0607
2105	0 PV	Sphere	0.233	0.986	0.965	0.114	0.0891	0.144	0.965	0.961	0.105	0.04
2107	0 PV	Control	0.203	0.865	0.979	0.0952	0.0586	0.161	0.848	0.989	0.104	0.0584
2108	0 PV	Control	0.256	0.939	0.951	0.0463	0.0704	0.211	0.934	0.963	0.0595	0.0754
2111	0 PV	Control	0.331	0.958	0.974	0.0341	0.0425	0.279	0.94	0.978	0.0327	0.0407
2112	0 PV	Control	0.367	0.946	0.937	0.139	0.0506	0.339	0.933	0.956	0.084	0.0407
2113	0 PV	Control	0.38	0.958	0.973	0.0602	0.0894	0.325	0.933	0.964	0.034	0.0619
2114	0 PV	Control	0.425	0.959	0.974	0.0925	0.0448	0.448	0.953	0.975	0.0801	0.058
2115	0 PV	BCG	0.295	0.959	0.917	0.0409	0.0692	0.283	0.945	0.94	0.0344	0.0241
2116	0 PV	Sphere	0.381	0.955	0.975	0.0794	0.0523	0.47	0.947	0.985	0.0794	0.0275
2117	0 PV	BCG	0.403	0.955	0.942	0.0899	0.0227	0.505	0.943	0.975	0.117	0.0172
2118	0 PV	Sphere	0.207	0.952	0.959	0.0389	0.043	0.193	0.94	0.97	0.0395	0.0496
2123	0 PV	Control	0.292	0.954	0.912	0.0656	0.0306	0.312	0.953	0.953	0.0487	0.042
2125	0 PV	Sphere	0.279	0.946	0.973	0.0737	0.0526	0.428	0.949	0.974	0.0468	0.0341
2142	0 PV	BCG	0.299	0.968	0.941	0.0544	0.028	0.185	0.967	0.94	0.0544	0.0154
2144	0 PV	BCG	0.238	0.938	0.905	0.155	0.0712	0.31	0.944	0.916	0.177	0.0321
2146	0 PV	BCG	0.296	0.964	0.966	0.123	0.0492	0.434	0.962	0.965	0.106	0.0507
2148	0 PV	BCG	0.275	0.953	0.961	0.0831	0.0663	0.314	0.943	0.958	0.0639	0.0611
2149	0 PV	Sphere	0.276	0.946	0.939	0.133	0.0477	0.19	0.945	0.938	0.136	0.0215
2152	0 PV	Sphere	0.363	0.968	0.979	0.0748	0.037	0.284	0.955	0.979	0.0777	0.0214
2159	0 PV	BCG	0.183	0.942	0.93	0.0874	0.0377	0.252	0.946	0.91	0.0619	0.0258
2103	5 PV	Sphere	0.334	0.981	0.94	0.103	0.0328	0.331	0.971	0.94	0.103	0.0147
2104	5 PV	Sphere	0.295	0.987	0.875	0.0715	0.0234	0.42	0.985	0.948	0.0685	0.0266
2105	5 PV	Sphere	0.148	0.984	0.822	0.162	0.0525	0.174	0.983	0.858	0.128	0.0323
2107	5 PV	Control	0.193	0.955	0.86	0.126	0.0426	0.168	0.979	0.891	0.147	0.0235
2108	5 PV	Control	0.183	0.972	0.915	0.0402	0.0348	0.175	0.967	0.896	0.051	0.0223
2111	5 PV	Control	0.265	0.985	0.95	0.0459	0.0504	0.26	0.981	0.932	0.0433	0.0282
2112	5 PV	Control	0.241	0.987	0.887	0.138	0.016	0.259	0.982	0.909	0.128	0.0207
2113	5 PV	Control	0.267	0.981	0.913	0.0584	0.0598	0.365	0.986	0.94	0.0616	0.0267
2114	5 PV	Control	0.348	0.984	0.927	0.0649	0.0388	0.35	0.986	0.908	0.0751	0.0205
2115	5 PV	BCG	0.25	0.985	0.929	0.0456	0.0376	0.214	0.979	0.918	0.056	0.0226
2116	5 PV	Sphere	0.308	0.981	0.923	0.091	0.0279	0.417	0.989	0.969	0.0986	0.0221
2117	5 PV	BCG	0.274	0.978	0.936	0.0934	0.0562	0.339	0.979	0.947	0.149	0.0286
2118	5 PV	Sphere	0.1	0.979	0.675	0.0715	0.178	0.124	0.982	0.749	0.0506	0.0404
2119	5 PV	Control	0.231	0.979	0.894	0.0685	0.0178	0.226	0.977	0.887	0.0771	0.0157
2123	5 PV	Control	0.253	0.982	0.877	0.0578	0.0348	0.479	0.989	0.96	0.0551	0.0158
2125	5 PV	Sphere	0.275	0.979	0.951	0.0924	0.0571	0.361	0.981	0.964	0.0813	0.0257
2142	5 PV	BCG	0.268	0.989	0.861	0.0545	0.0655	0.215	0.985	0.797	0.0563	0.0161
2144	5 PV	BCG	0.24	0.974	0.813	0.125	0.0273	0.298	0.986	0.842	0.176	0.016
2146	5 PV	BCG	0.218	0.983	0.87	0.16	0.0285	0.397	0.986	0.948	0.168	0.0138
2148	5 PV	BCG	0.195	0.981	0.882	0.12	0.0365	0.285	0.981	0.917	0.0965	0.0213
2149	5 PV	Sphere	0.182	0.98	0.841	0.135	0.0278	0.147	0.978	0.801	0.156	0.0148
2152	5 PV	Sphere	0.258	0.98	0.916	0.0757	0.0169	0.271	0.981	0.949	0.0832	0.0195
2159	5 PV	BCG	0.216	0.98	0.873	0.0812	0.0174	0.188	0.98	0.822	0.088	0.0186
2103	8 PV	Sphere	0.233	0.96	0.953	0.209	0.0301	0.317	0.969	0.971	0.199	0.0147
2104	8 PV	Sphere	0.325	0.968	0.961	0.15	0.0224	0.462	0.971	0.987	0.142	0.0103
2105	8 PV	Sphere	0.0854	0.952	0.876	0.227	0.0586	0.147	0.962	0.942	0.188	0.0238
2107	8 PV	Control	0.188	0.961	0.953	0.171	0.0194	0.222	0.969	0.967	0.195	0.0183
2108	8 PV	Control	0.267	0.951	0.955	0.057	0.0276	0.288	0.957	0.968	0.06	0.0216
2111	8 PV	Control	0.162	0.964	0.947	0.0604	0.0412	0.158	0.964	0.953	0.0496	0.0677
2112	8 PV	Control	0.117	0.958	0.875	0.13	0.0301	0.122	0.964	0.896	0.118	0.0338
2113	8 PV	Control	0.257	0.969	0.945	0.0824	0.0534	0.234	0.967	0.949	0.0514	0.0434
2114	8 PV	Control	0.19	0.954	0.954	0.092	0.0452	0.277	0.972	0.977	0.0623	0.0194
2115	8 PV	BCG	0.228	0.973	0.959	0.0774	0.054	0.243	0.974	0.954	0.0859	0.0298
2116	8 PV	Sphere	0.229	0.958	0.963	0.146	0.0351	0.623	0.991	0.998	0.208	0.022
2117	8 PV	BCG	0.207	0.958	0.961	0.156	0.0228	0.453	0.982	0.988	0.176	0.0112
2118	8 PV	Sphere	0.142	0.923	0.917	0.0878	0.104	0.25	0.96	0.966	0.0815	0.031
2119	8 PV	Control	0.215	0.95	0.958	0.15	0.0259	0.24	0.956	0.975	0.138	0.0282
2123	8 PV	Control	0.183	0.95	0.944	0.0803	0.0312	0.258	0.967	0.974	0.0646	0.0322
2125	8 PV	Sphere	0.176	0.956	0.936	0.164	0.0532	0.272	0.968	0.968	0.119	0.0247
2142	8 PV	BCG	0.201	0.971	0.908	0.0592	0.0453	0.113	0.966	0.912	0.0691	0.0422
2144	8 PV	BCG	0.269	0.946	0.948	0.192	0.0067	0.258	0.954	0.953	0.24	0.0089
2146	8 PV	BCG	0.076	0.896	0.945	0.173	0.0337	0.104	0.934	0.981	0.181	0.0215
2148	8 PV	BCG	0.159	0.954	0.927	0.141	0.0254	0.143	0.963	0.927	0.138	0.0284
2149	8 PV	Sphere	0.142	0.952	0.933	0.174	0.0394	0.112	0.957	0.932	0.178	0.0302
2152	8 PV	Sphere	0.243	0.959	0.965	0.116	0.0316	0.291	0.972	0.984	0.136	0.0154
2159	8 PV	BCG	0.121	0.957	0.862	0.147	0.0495	0.118	0.962	0.939	0.149	0.0327
2103	12 PV	Sphere	0.313	0.947	0.951	0.184	0.0284	0.365	0.965	0.954	0.176	0.0243
2104	12 PV	Sphere	0.44	0.958	0.963	0.118	0.024	0.43	0.964	0.954	0.135	0.0222
2105	12 PV	Sphere	0.101	0.907	0.836	0.221	0.0942	0.134	0.95	0.882	0.184	0.0403
2107	12 PV	Control	0.294	0.944	0.937	0.154	0.0198	0.285	0.958	0.956	0.169	0.02
2108	12 PV	Control	0.332	0.933	0.94	0.0775	0.0277	0.345	0.951	0.97	0.0857	0.0275
2111	12 PV	Control	0.165	0.927	0.942	0.0546	0.0468	0.137	0.938	0.926	0.0553	0.0516
2112	12 PV	Control	0.214	0.916	0.86	0.159	0.044	0.272	0.948	0.913	0.13	0.0406
2113	12 PV	Control	0.31	0.956	0.938	0.0506	0.031	0.27	0.967	0.876	0.0397	0.0285
2114	12 PV	Control	0.252	0.932	0.943	0.109	0.0454	0.374	0.967	0.95	0.08	0.0263
2115	12 PV	BCG	0.258	0.932	0.938	0.0739	0.0579	0.352	0.965	0.963	0.0912	0.0262
2116	12 PV	Sphere	0.24	0.923	0.925	0.153	0.0369	0.559	0.965	0.992	0.185	0.0289
2117	12 PV	BCG	0.235	0.92	0.927	0.128	0.0362	0.431	0.964	0.98	0.149	0.024
2118	12 PV	Sphere	0.153	0.91	0.883	0.0795	0.0758	0.17	0.945	0.906	0.062	0.055
2119	12 PV	Control	0.25	0.925	0.911	0.12	0.0221	0.209	0.934	0.888	0.129	0.0176
2123	12 PV	Control	0.151	0.904	0.921	0.0781	0.0266	0.229	0.956	0.976	0.0574	0.0296
2125	12 PV	Sphere	0.191	0.892	0.935	0.13	0.0602	0.294	0.954	0.955	0.102	0.0286
2142	12 PV	BCG	0.0785	0.85	0.961	0.0802	0.0465	0.0476	0.877	0.974	0.064	0.0267
2144	12 PV	BCG	0.213	0.895	0.872	0.204	0.037	0.345	0.961	0.929	0.214	0.0295
2146	12 PV	BCG	0.205	0.896	0.916	0.163	0.0533	0.532	0.961	0.99	0.167	0.0416
2148	12 PV	BCG	0.233	0.927	0.889	0.13	0.0476	0.278	0.955	0.94	0.102	0.0425
2149	12 PV	Sphere	0.0637	0.821	0.979	0.154	0.0256	0.0429	0.88	0.987	0.131	0.0268
2152	12 PV	Sphere	0.248	0.931	0.917	0.12	0.0287	0.499	0.978	0.979	0.132	0.0229
2159	12 PV	BCG	0.15	0.909	0.866	0.137	0.0389	0.128	0.951	0.925	0.144	0.0373
2103	16 PV	Sphere	0.432	0.935	0.953	0.209	0.0315	0.506	0.978	0.981	0.214	0.0252
2104	16 PV	Sphere	0.349	0.93	0.961	0.149	0.0154	0.467	0.982	0.994	0.16	0.0202
2105	16 PV	Sphere	0.124	0.892	0.872	0.224	0.061	0.168	0.965	0.917	0.161	0.0498
2107	16 PV	Control	0.301	0.93	0.935	0.154	0.0274	0.309	0.969	0.965	0.176	0.0298
2108	16 PV	Control	0.261	0.902	0.932	0.0662	0.0542	0.272	0.96	0.973	0.0874	0.0379
2111	16 PV	Control	0.247	0.939	0.919	0.055	0.06	0.223	0.97	0.927	0.0511	0.05
2112	16 PV	Control	0.215	0.94	0.856	0.132	0.0443	0.202	0.974	0.91	0.126	0.0388
2113	16 PV	Control	0.279	0.926	0.922	0.0545	0.0599	0.266	0.968	0.933	0.0298	0.0346
2114	16 PV	Control	0.262	0.915	0.918	0.108	0.0527	0.349	0.978	0.961	0.0736	0.0288
2115	16 PV	BCG	0.328	0.936	0.924	0.0588	0.0468	0.325	0.974	0.96	0.0681	0.0287
2116	16 PV	Sphere	0.265	0.901	0.908	0.124	0.0453	0.559	0.988	0.995	0.166	0.0299
2117	16 PV	BCG	0.269	0.921	0.917	0.137	0.0572	0.394	0.974	0.968	0.178	0.0298
2118	16 PV	Sphere	0.138	0.881	0.864	0.0798	0.0883	0.16	0.962	0.921	0.0683	0.0335
2119	16 PV	Control	0.305	0.931	0.923	0.132	0.0395	0.259	0.964	0.939	0.145	0.0337
2123	16 PV	Control	0.231	0.922	0.904	0.0672	0.0369	0.397	0.981	0.974	0.0564	0.03
2125	16 PV	Sphere	0.263	0.9	0.94	0.103	0.0528	0.342	0.963	0.967	0.0856	0.0318
2142	16 PV	BCG	0.292	0.919	0.895	0.107	0.0479	0.217	0.966	0.911	0.0852	0.0256
2144	16 PV	BCG	0.213	0.861	0.839	0.23	0.0645	0.571	0.987	0.981	0.228	0.0279
2146	16 PV	BCG	0.26	0.904	0.911	0.163	0.04	0.345	0.972	0.97	0.17	0.0363
2148	16 PV	BCG	0.175	0.892	0.879	0.156	0.0324	0.179	0.963	0.938	0.103	0.0295
2149	16 PV	Sphere	0.242	0.925	0.902	0.154	0.0451	0.164	0.965	0.926	0.153	0.0355
2152	16 PV	Sphere	0.297	0.921	0.917	0.123	0.0499	0.366	0.969	0.965	0.117	0.0276
2159	16 PV	BCG	0.178	0.913	0.84	0.136	0.0613	0.149	0.97	0.924	0.116	0.0443
2103	8 PC	Sphere	0.38	0.945	0.948	0.171	0.043	0.542	0.976	0.981	0.19	0.0164
2104	8 PC	Sphere	0.327	0.947	0.915	0.14	0.0374	0.687	0.986	0.991	0.164	0.0127
2105	8 PC	Sphere	0.145	0.925	0.86	0.129	0.165	0.309	0.969	0.94	0.178	0.0141
2107	8 PC	Control	0.274	0.939	0.91	0.134	0.019	0.359	0.968	0.971	0.15	0.0178
2108	8 PC	Control	0.324	0.94	0.92	0.0858	0.0255	0.424	0.966	0.97	0.101	0.0244
2111	8 PC	Control	0.377	0.95	0.929	0.0766	0.0196	0.437	0.968	0.967	0.0674	0.0216
2112	8 PC	Control	0.248	0.941	0.914	0.167	0.019	0.329	0.967	0.954	0.138	0.0274
2113	8 PC	Control	0.3	0.943	0.931	0.0797	0.0541	0.314	0.974	0.938	0.0561	0.027
2114	8 PC	Control	0.398	0.954	0.962	0.144	0.0193	0.523	0.973	0.978	0.117	0.0161
2115	8 PC	BCG	0.297	0.937	0.936	0.08	0.0374	0.327	0.953	0.953	0.0804	0.0201
2116	8 PC	Sphere	0.338	0.932	0.926	0.11	0.0682	0.757	0.99	0.996	0.161	0.0139
2117	8 PC	BCG	0.298	0.935	0.908	0.143	0.0211	0.412	0.966	0.945	0.175	0.0202
2118	8 PC	Sphere	0.163	0.936	0.882	0.0778	0.0406	0.159	0.961	0.933	0.0624	0.03
2119	8 PC	Control	0.372	0.932	0.93	0.127	0.013	0.373	0.956	0.951	0.138	0.0174
2123	8 PC	Control	0.215	0.921	0.902	0.063	0.0724	0.62	0.985	0.985	0.0653	0.0366
2125	8 PC	Sphere	0.325	0.945	0.944	0.105	0.046	0.41	0.969	0.97	0.0994	0.0139
2142	8 PC	BCG	0.309	0.932	0.899	0.0818	0.0139	0.274	0.963	0.915	0.0859	0.0189
2144	8 PC	BCG	0.338	0.927	0.898	0.199	0.0265	0.395	0.966	0.941	0.273	0.0193
2146	8 PC	BCG	0.231	0.919	0.878	0.15	0.0234	0.364	0.967	0.93	0.159	0.0247
2148	8 PC	BCG	0.224	0.92	0.887	0.137	0.0208	0.309	0.965	0.948	0.127	0.0171
2149	8 PC	Sphere	0.25	0.922	0.901	0.157	0.0517	0.314	0.968	0.943	0.168	0.0266
2152	8 PC	Sphere	0.233	0.918	0.903	0.12	0.0836	0.424	0.978	0.968	0.118	0.0221
2159	8 PC	BCG	0.215	0.912	0.868	0.0955	0.0298	0.262	0.96	0.937	0.11	0.0173
2103	16 PC	Sphere	0.5	0.939	0.959	0.211	0.0433	0.498	0.979	0.973	0.217	0.0271
2104	16 PC	Sphere	0.402	0.926	0.94	0.156	0.0291	0.503	0.98	0.98	0.166	0.029
2105	16 PC	Sphere	0.188	0.784	0.89	0.165	0.291	0.21	0.97	0.935	0.197	0.0255
2107	16 PC	Control	0.308	0.929	0.936	0.165	0.0444	0.385	0.969	0.975	0.175	0.0328
2108	16 PC	Control	0.359	0.912	0.931	0.0925	0.0315	0.4	0.96	0.967	0.0944	0.0224
2111	16 PC	Control	0.326	0.932	0.918	0.0781	0.0424	0.324	0.975	0.951	0.0641	0.0444
2112	16 PC	Control	0.328	0.944	0.918	0.158	0.0411	0.37	0.973	0.957	0.135	0.0397
2113	16 PC	Control	0.314	0.885	0.934	0.0943	0.076	0.337	0.964	0.939	0.0478	0.0486
2114	16 PC	Control	0.445	0.937	0.941	0.127	0.0284	0.463	0.976	0.954	0.0839	0.0191
2115	16 PC	BCG	0.343	0.916	0.957	0.0874	0.0672	0.384	0.966	0.966	0.0842	0.0439
2116	16 PC	Sphere	0.3	0.879	0.947	0.126	0.066	0.636	0.981	0.992	0.14	0.0274
2117	16 PC	BCG	0.399	0.938	0.937	0.149	0.0466	0.588	0.982	0.985	0.172	0.0306
2118	16 PC	Sphere	0.179	0.897	0.919	0.0553	0.089	0.201	0.948	0.958	0.0429	0.0303
2119	16 PC	Control	0.424	0.919	0.96	0.134	0.0218	0.502	0.968	0.976	0.14	0.0096
2123	16 PC	Control	0.272	0.858	0.926	0.0647	0.0476	0.475	0.971	0.953	0.06	0.036
2125	16 PC	Sphere	0.349	0.893	0.951	0.114	0.0454	0.464	0.955	0.973	0.0792	0.0292
2142	16 PC	BCG	0.318	0.921	0.94	0.11	0.0393	0.284	0.976	0.932	0.0932	0.0165
2144	16 PC	BCG	0.255	0.885	0.917	0.268	0.047	0.304	0.947	0.924	0.228	0.0337
2146	16 PC	BCG	0.243	0.892	0.903	0.149	0.0388	0.38	0.968	0.944	0.158	0.0404
2148	16 PC	BCG	0.315	0.919	0.935	0.17	0.0212	0.333	0.919	0.921	0.152	0.0194
2149	16 PC	Sphere	0.302	0.879	0.928	0.204	0.0331	0.336	0.952	0.937	0.175	0.0164
2152	16 PC	Sphere	0.268	0.913	0.897	0.129	0.0483	0.432	0.978	0.979	0.122	0.0161
2159	16 PC	BCG	0.276	0.892	0.943	0.121	0.0668	0.458	0.959	0.968	0.0916	0.0483
2103	12 PC	Sphere	0.382	0.945	0.956	0.163	0.0415	0.454	0.982	0.965	0.201	0.0354
2104	12 PC	Sphere	0.316	0.931	0.932	0.146	0.0379	0.632	0.992	0.993	0.154	0.0211
2105	12 PC	Sphere	0.134	0.89	0.893	0.166	0.102	0.227	0.978	0.943	0.15	0.0404
2107	12 PC	Control	0.316	0.938	0.933	0.147	0.0213	0.391	0.978	0.971	0.156	0.0229
2108	12 PC	Control	0.332	0.94	0.931	0.0856	0.0217	0.425	0.98	0.98	0.116	0.0208
2111	12 PC	Control	0.334	0.949	0.936	0.0639	0.0217	0.327	0.978	0.944	0.0565	0.0282
2112	12 PC	Control	0.244	0.938	0.916	0.157	0.046	0.269	0.976	0.946	0.137	0.0482
2113	12 PC	Control	0.286	0.917	0.907	0.0858	0.0776	0.383	0.983	0.946	0.0652	0.0392
2114	12 PC	Control	0.401	0.951	0.945	0.118	0.0179	0.506	0.988	0.968	0.091	0.0123
2115	12 PC	BCG	0.301	0.927	0.938	0.0883	0.0576	0.394	0.981	0.971	0.0907	0.0217
2116	12 PC	Sphere	0.3	0.913	0.944	0.119	0.0554	0.429	0.986	0.974	0.136	0.0194
2117	12 PC	BCG	0.336	0.939	0.944	0.138	0.048	0.501	0.985	0.981	0.192	0.0322
2118	12 PC	Sphere	0.109	0.9	0.886	0.0895	0.1	0.117	0.962	0.922	0.0648	0.0436
2119	12 PC	Control	0.346	0.936	0.942	0.131	0.025	0.44	0.982	0.976	0.141	0.0209
2123	12 PC	Control	0.22	0.92	0.927	0.0596	0.0491	0.454	0.987	0.981	0.0515	0.0339
2125	12 PC	Sphere	0.381	0.942	0.948	0.0919	0.0466	0.375	0.97	0.968	0.0825	0.0471
2142	12 PC	BCG	0.302	0.908	0.906	0.0943	0.0315	0.253	0.968	0.936	0.0801	0.0331
2144	12 PC	BCG	0.25	0.884	0.874	0.223	0.0237	0.37	0.971	0.94	0.238	0.0176
2146	12 PC	BCG	0.264	0.901	0.871	0.155	0.0199	0.401	0.983	0.961	0.177	0.0178
2148	12 PC	BCG	0.247	0.907	0.879	0.129	0.0422	0.297	0.973	0.945	0.0944	0.0293
2149	12 PC	Sphere	0.264	0.918	0.905	0.179	0.0268	0.282	0.977	0.935	0.168	0.0193
2152	12 PC	Sphere	0.208	0.897	0.888	0.139	0.0559	0.426	0.989	0.976	0.117	0.0315
2159	12 PC	BCG	0.15	0.9	0.856	0.125	0.0539	0.293	0.98	0.961	0.0947	0.0487
2103	4 PC	Sphere	0.29	0.942	0.941	0.172	0.0438	0.308	0.981	0.967	0.198	0.0254
2104	4 PC	Sphere	0.359	0.961	0.933	0.154	0.0195	0.522	0.989	0.99	0.179	0.0164
2105	4 PC	Sphere	0.126	0.872	0.857	0.165	0.128	0.21	0.981	0.936	0.184	0.0286
2107	4 PC	Control	0.253	0.932	0.92	0.157	0.024	0.29	0.978	0.964	0.176	0.0224
2108	4 PC	Control	0.33	0.939	0.941	0.0897	0.0215	0.286	0.969	0.96	0.111	0.0235
2111	4 PC	Control	0.257	0.941	0.906	0.0683	0.042	0.222	0.969	0.935	0.0686	0.0459
2112	4 PC	Control	0.244	0.948	0.918	0.148	0.0521	0.231	0.978	0.938	0.149	0.0323
2113	4 PC	Control	0.235	0.933	0.897	0.0657	0.0877	0.199	0.973	0.909	0.045	0.0707
2114	4 PC	Control	0.358	0.957	0.963	0.138	0.0182	0.42	0.981	0.974	0.0969	0.013
2115	4 PC	BCG	0.174	0.944	0.929	0.0757	0.137	0.168	0.978	0.942	0.0778	0.0389
2116	4 PC	Sphere	0.23	0.89	0.924	0.113	0.0891	0.356	0.988	0.971	0.139	0.031
2117	4 PC	BCG	0.406	0.953	0.968	0.167	0.0185	0.515	0.985	0.98	0.187	0.0163
2118	4 PC	Sphere	0.145	0.916	0.863	0.0861	0.0543	0.178	0.976	0.948	0.0697	0.0284
2119	4 PC	Control	0.289	0.942	0.929	0.136	0.0332	0.344	0.979	0.971	0.146	0.0137
2123	4 PC	Control	0.249	0.938	0.927	0.0715	0.0341	0.369	0.988	0.985	0.0661	0.0325
2125	4 PC	Sphere	0.315	0.941	0.955	0.0996	0.0358	0.318	0.978	0.974	0.0935	0.0237
2142	4 PC	BCG	0.271	0.952	0.883	0.0814	0.0387	0.2	0.975	0.909	0.077	0.0232
2144	4 PC	BCG	0.238	0.903	0.89	0.229	0.0214	0.256	0.959	0.929	0.269	0.0076
2146	4 PC	BCG	0.202	0.927	0.894	0.15	0.0337	0.287	0.98	0.969	0.174	0.024
2148	4 PC	BCG	0.215	0.921	0.878	0.142	0.0269	0.24	0.971	0.926	0.108	0.0187
2149	4 PC	Sphere	0.223	0.909	0.895	0.184	0.0387	0.243	0.968	0.924	0.173	0.0204
2152	4 PC	Sphere	0.169	0.933	0.888	0.111	0.0389	0.224	0.982	0.964	0.128	0.0149
2159	4 PC	BCG	0.19	0.933	0.899	0.109	0.071	0.172	0.974	0.931	0.118	0.0462

## Sheet: gd
AID	Time Point	Vax Group	B Lymphocytes	B Single Cells	B Live Cells	B gd+	B gd+ CTV-	NS Lymphocytes	NS Single Cells	NS Live Cells	NS gd+	NS gd+ CTV-
2103	0 PV	Sphere	0.396	0.958	0.975	0.126	0.0927	0.349	0.94	0.976	0.0965	0.0725
2104	0 PV	Sphere	0.513	0.973	0.989	0.201	0.0931	0.509	0.962	0.993	0.19	0.0828
2105	0 PV	Sphere	0.233	0.986	0.965	0.0449	0.092	0.144	0.965	0.961	0.0172	0.0726
2107	0 PV	Control	0.203	0.865	0.979	0.11	0.0621	0.161	0.848	0.989	0.0742	0.0625
2108	0 PV	Control	0.256	0.939	0.951	0.233	0.0735	0.211	0.934	0.963	0.164	0.0642
2111	0 PV	Control	0.331	0.958	0.974	0.119	0.0472	0.279	0.94	0.978	0.0721	0.0609
2112	0 PV	Control	0.367	0.946	0.937	0.0517	0.0971	0.339	0.933	0.956	0.0217	0.0647
2113	0 PV	Control	0.38	0.958	0.973	0.371	0.0964	0.325	0.933	0.964	0.0996	0.0755
2114	0 PV	Control	0.425	0.959	0.974	0.1	0.0955	0.448	0.953	0.975	0.0339	0.0904
2115	0 PV	BCG	0.295	0.959	0.917	0.203	0.0724	0.283	0.945	0.94	0.0502	0.0455
2116	0 PV	Sphere	0.381	0.955	0.975	0.203	0.0873	0.47	0.947	0.985	0.0813	0.0524
2117	0 PV	BCG	0.403	0.955	0.942	0.0768	0.0522	0.505	0.943	0.975	0.0404	0.0249
2118	0 PV	Sphere	0.207	0.952	0.959	0.261	0.0582	0.193	0.94	0.97	0.126	0.0518
2123	0 PV	Control	0.292	0.954	0.912	0.0753	0.0821	0.312	0.953	0.953	0.0362	0.0425
2125	0 PV	Sphere	0.279	0.946	0.973	0.38	0.0533	0.428	0.949	0.974	0.143	0.0231
2142	0 PV	BCG	0.299	0.968	0.941	0.211	0.0231	0.185	0.967	0.94	0.0809	0.0286
2144	0 PV	BCG	0.238	0.938	0.905	0.352	0.0567	0.31	0.944	0.916	0.226	0.0391
2146	0 PV	BCG	0.296	0.964	0.966	0.136	0.0707	0.434	0.962	0.965	0.078	0.0564
2148	0 PV	BCG	0.275	0.953	0.961	0.107	0.0954	0.314	0.943	0.958	0.0439	0.0673
2149	0 PV	Sphere	0.276	0.946	0.939	0.14	0.0558	0.19	0.945	0.938	0.0314	0.0236
2152	0 PV	Sphere	0.363	0.968	0.979	0.0909	0.0261	0.284	0.955	0.979	0.0454	0.0271
2159	0 PV	BCG	0.183	0.942	0.93	0.26	0.0243	0.252	0.946	0.91	0.106	0.0218
2103	5 PV	Sphere	0.334	0.981	0.94	0.17	0.0741	0.331	0.971	0.94	0.149	0.0126
2104	5 PV	Sphere	0.295	0.987	0.875	0.239	0.019	0.42	0.985	0.948	0.19	0.0166
2105	5 PV	Sphere	0.148	0.984	0.822	0.101	0.0499	0.174	0.983	0.858	0.0556	0.0181
2107	5 PV	Control	0.193	0.955	0.86	0.149	0.0363	0.168	0.979	0.891	0.126	0.0335
2108	5 PV	Control	0.183	0.972	0.915	0.253	0.0127	0.175	0.967	0.896	0.237	0.0104
2111	5 PV	Control	0.265	0.985	0.95	0.124	0.0448	0.26	0.981	0.932	0.0741	0.0317
2112	5 PV	Control	0.241	0.987	0.887	0.0568	0.0115	0.259	0.982	0.909	0.053	0.0145
2113	5 PV	Control	0.267	0.981	0.913	0.359	0.0441	0.365	0.986	0.94	0.215	0.0281
2114	5 PV	Control	0.348	0.984	0.927	0.123	0.0355	0.35	0.986	0.908	0.086	0.0318
2115	5 PV	BCG	0.25	0.985	0.929	0.194	0.0277	0.214	0.979	0.918	0.0707	0.0159
2116	5 PV	Sphere	0.308	0.981	0.923	0.173	0.0403	0.417	0.989	0.969	0.0912	0.0123
2117	5 PV	BCG	0.274	0.978	0.936	0.0646	0.129	0.339	0.979	0.947	0.0378	0.0403
2118	5 PV	Sphere	0.1	0.979	0.675	0.386	0.0595	0.124	0.982	0.749	0.294	0.0288
2119	5 PV	Control	0.231	0.979	0.894	0.19	0.0129	0.226	0.977	0.887	0.105	0.0131
2123	5 PV	Control	0.253	0.982	0.877	0.0739	0.0939	0.479	0.989	0.96	0.0663	0.0181
2125	5 PV	Sphere	0.275	0.979	0.951	0.226	0.046	0.361	0.981	0.964	0.113	0.019
2142	5 PV	BCG	0.268	0.989	0.861	0.32	0.0278	0.215	0.985	0.797	0.125	0.0139
2144	5 PV	BCG	0.24	0.974	0.813	0.324	0.031	0.298	0.986	0.842	0.193	0.016
2146	5 PV	BCG	0.218	0.983	0.87	0.164	0.0339	0.397	0.986	0.948	0.103	0.0131
2148	5 PV	BCG	0.195	0.981	0.882	0.0769	0.114	0.285	0.981	0.917	0.0316	0.0233
2149	5 PV	Sphere	0.182	0.98	0.841	0.124	0.0528	0.147	0.978	0.801	0.0313	0.0262
2152	5 PV	Sphere	0.258	0.98	0.916	0.163	0.0138	0.271	0.981	0.949	0.117	0.0127
2159	5 PV	BCG	0.216	0.98	0.873	0.205	0.0142	0.188	0.98	0.822	0.102	0.0155
2103	8 PV	Sphere	0.233	0.96	0.953	0.127	0.23	0.317	0.969	0.971	0.116	0.022
2104	8 PV	Sphere	0.325	0.968	0.961	0.129	0.0415	0.462	0.971	0.987	0.125	0.013
2105	8 PV	Sphere	0.0854	0.952	0.876	0.14	0.209	0.147	0.962	0.942	0.0423	0.0205
2107	8 PV	Control	0.188	0.961	0.953	0.117	0.0671	0.222	0.969	0.967	0.0798	0.0203
2108	8 PV	Control	0.267	0.951	0.955	0.227	0.0353	0.288	0.957	0.968	0.202	0.02
2111	8 PV	Control	0.162	0.964	0.947	0.16	0.0519	0.158	0.964	0.953	0.0811	0.0317
2112	8 PV	Control	0.117	0.958	0.875	0.0726	0.0233	0.122	0.964	0.896	0.0662	0.0232
2113	8 PV	Control	0.257	0.969	0.945	0.212	0.0722	0.234	0.967	0.949	0.128	0.0331
2114	8 PV	Control	0.19	0.954	0.954	0.176	0.152	0.277	0.972	0.977	0.127	0.0183
2115	8 PV	BCG	0.228	0.973	0.959	0.188	0.0806	0.243	0.974	0.954	0.0431	0.0259
2116	8 PV	Sphere	0.229	0.958	0.963	0.189	0.0946	0.623	0.991	0.998	0.0951	0.0223
2117	8 PV	BCG	0.207	0.958	0.961	0.107	0.204	0.453	0.982	0.988	0.0624	0.0127
2118	8 PV	Sphere	0.142	0.923	0.917	0.331	0.276	0.25	0.96	0.966	0.166	0.0099
2119	8 PV	Control	0.215	0.95	0.958	0.172	0.0379	0.24	0.956	0.975	0.102	0.0249
2123	8 PV	Control	0.183	0.95	0.944	0.0873	0.0819	0.258	0.967	0.974	0.0617	0.0305
2125	8 PV	Sphere	0.176	0.956	0.936	0.262	0.117	0.272	0.968	0.968	0.0802	0.0224
2142	8 PV	BCG	0.201	0.971	0.908	0.42	0.0305	0.113	0.966	0.912	0.211	0.0183
2144	8 PV	BCG	0.269	0.946	0.948	0.254	0.0249	0.258	0.954	0.953	0.157	0.0116
2146	8 PV	BCG	0.076	0.896	0.945	0.295	0.0576	0.104	0.934	0.981	0.149	0.0211
2148	8 PV	BCG	0.159	0.954	0.927	0.0644	0.0429	0.143	0.963	0.927	0.0365	0.0279
2149	8 PV	Sphere	0.142	0.952	0.933	0.164	0.109	0.112	0.957	0.932	0.0548	0.032
2152	8 PV	Sphere	0.243	0.959	0.965	0.137	0.0233	0.291	0.972	0.984	0.0814	0.0135
2159	8 PV	BCG	0.121	0.957	0.862	0.372	0.1	0.118	0.962	0.939	0.169	0.0264
2103	12 PV	Sphere	0.313	0.947	0.951	0.0983	0.123	0.365	0.965	0.954	0.0865	0.0241
2104	12 PV	Sphere	0.44	0.958	0.963	0.191	0.0241	0.43	0.964	0.954	0.158	0.0189
2105	12 PV	Sphere	0.101	0.907	0.836	0.141	0.219	0.134	0.95	0.882	0.0696	0.02
2107	12 PV	Control	0.294	0.944	0.937	0.104	0.0435	0.285	0.958	0.956	0.0699	0.0266
2108	12 PV	Control	0.332	0.933	0.94	0.182	0.0359	0.345	0.951	0.97	0.145	0.0195
2111	12 PV	Control	0.165	0.927	0.942	0.119	0.0372	0.137	0.938	0.926	0.0675	0.0256
2112	12 PV	Control	0.214	0.916	0.86	0.0639	0.0374	0.272	0.948	0.913	0.0505	0.0261
2113	12 PV	Control	0.31	0.956	0.938	0.208	0.0113	0.27	0.967	0.876	0.145	0.0157
2114	12 PV	Control	0.252	0.932	0.943	0.112	0.141	0.374	0.967	0.95	0.0713	0.0245
2115	12 PV	BCG	0.258	0.932	0.938	0.159	0.0986	0.352	0.965	0.963	0.0414	0.0225
2116	12 PV	Sphere	0.24	0.923	0.925	0.147	0.102	0.559	0.965	0.992	0.0669	0.0423
2117	12 PV	BCG	0.235	0.92	0.927	0.0727	0.155	0.431	0.964	0.98	0.0443	0.0288
2118	12 PV	Sphere	0.153	0.91	0.883	0.197	0.106	0.17	0.945	0.906	0.136	0.0172
2119	12 PV	Control	0.25	0.925	0.911	0.145	0.0196	0.209	0.934	0.888	0.0622	0.0195
2123	12 PV	Control	0.151	0.904	0.921	0.0845	0.12	0.229	0.956	0.976	0.0491	0.034
2125	12 PV	Sphere	0.191	0.892	0.935	0.298	0.132	0.294	0.954	0.955	0.136	0.0173
2142	12 PV	BCG	0.0785	0.85	0.961	0.255	0.0487	0.0476	0.877	0.974	0.0823	0.0243
2144	12 PV	BCG	0.213	0.895	0.872	0.232	0.0894	0.345	0.961	0.929	0.158	0.0293
2146	12 PV	BCG	0.205	0.896	0.916	0.214	0.0962	0.532	0.961	0.99	0.119	0.0252
2148	12 PV	BCG	0.233	0.927	0.889	0.0875	0.0928	0.278	0.955	0.94	0.0372	0.042
2149	12 PV	Sphere	0.0637	0.821	0.979	0.135	0.147	0.0429	0.88	0.987	0.0289	0.0442
2152	12 PV	Sphere	0.248	0.931	0.917	0.169	0.0442	0.499	0.978	0.979	0.0718	0.0109
2159	12 PV	BCG	0.15	0.909	0.866	0.303	0.0495	0.128	0.951	0.925	0.111	0.0191
2103	16 PV	Sphere	0.432	0.935	0.953	0.0942	0.202	0.506	0.978	0.981	0.0894	0.0261
2104	16 PV	Sphere	0.349	0.93	0.961	0.156	0.0278	0.467	0.982	0.994	0.115	0.0096
2105	16 PV	Sphere	0.124	0.892	0.872	0.134	0.177	0.168	0.965	0.917	0.0498	0.0365
2107	16 PV	Control	0.301	0.93	0.935	0.117	0.0828	0.309	0.969	0.965	0.0743	0.0133
2108	16 PV	Control	0.261	0.902	0.932	0.269	0.136	0.272	0.96	0.973	0.117	0.0212
2111	16 PV	Control	0.247	0.939	0.919	0.137	0.0623	0.223	0.97	0.927	0.0682	0.0271
2112	16 PV	Control	0.215	0.94	0.856	0.0539	0.0245	0.202	0.974	0.91	0.0479	0.0262
2113	16 PV	Control	0.279	0.926	0.922	0.241	0.048	0.266	0.968	0.933	0.113	0.0305
2114	16 PV	Control	0.262	0.915	0.918	0.134	0.139	0.349	0.978	0.961	0.0822	0.0184
2115	16 PV	BCG	0.328	0.936	0.924	0.192	0.077	0.325	0.974	0.96	0.0517	0.0192
2116	16 PV	Sphere	0.265	0.901	0.908	0.182	0.144	0.559	0.988	0.995	0.0768	0.0395
2117	16 PV	BCG	0.269	0.921	0.917	0.0976	0.204	0.394	0.974	0.968	0.0484	0.0235
2118	16 PV	Sphere	0.138	0.881	0.864	0.219	0.127	0.16	0.962	0.921	0.165	0.0264
2119	16 PV	Control	0.305	0.931	0.923	0.187	0.0313	0.259	0.964	0.939	0.084	0.022
2123	16 PV	Control	0.231	0.922	0.904	0.0803	0.117	0.397	0.981	0.974	0.0578	0.0292
2125	16 PV	Sphere	0.263	0.9	0.94	0.248	0.124	0.342	0.963	0.967	0.0804	0.0221
2142	16 PV	BCG	0.292	0.919	0.895	0.264	0.0618	0.217	0.966	0.911	0.122	0.0214
2144	16 PV	BCG	0.213	0.861	0.839	0.246	0.2	0.571	0.987	0.981	0.153	0.0295
2146	16 PV	BCG	0.26	0.904	0.911	0.263	0.0743	0.345	0.972	0.97	0.111	0.0203
2148	16 PV	BCG	0.175	0.892	0.879	0.0764	0.0793	0.179	0.963	0.938	0.0313	0.0281
2149	16 PV	Sphere	0.242	0.925	0.902	0.147	0.088	0.164	0.965	0.926	0.0319	0.0278
2152	16 PV	Sphere	0.297	0.921	0.917	0.12	0.0482	0.366	0.969	0.965	0.0822	0.028
2159	16 PV	BCG	0.178	0.913	0.84	0.296	0.0651	0.149	0.97	0.924	0.116	0.0295
2103	8 PC	Sphere	0.38	0.945	0.948	0.154	0.525	0.542	0.976	0.981	0.0871	0.0238
2104	8 PC	Sphere	0.327	0.947	0.915	0.177	0.3	0.687	0.986	0.991	0.0921	0.0145
2105	8 PC	Sphere	0.145	0.925	0.86	0.223	0.635	0.309	0.969	0.94	0.0299	0.0286
2107	8 PC	Control	0.274	0.939	0.91	0.102	0.224	0.359	0.968	0.971	0.0622	0.0291
2108	8 PC	Control	0.324	0.94	0.92	0.203	0.215	0.424	0.966	0.97	0.105	0.0161
2111	8 PC	Control	0.377	0.95	0.929	0.0646	0.0977	0.437	0.968	0.967	0.0279	0.0285
2112	8 PC	Control	0.248	0.941	0.914	0.0618	0.0596	0.329	0.967	0.954	0.0383	0.0248
2113	8 PC	Control	0.3	0.943	0.931	0.193	0.116	0.314	0.974	0.938	0.126	0.0393
2114	8 PC	Control	0.398	0.954	0.962	0.0811	0.337	0.523	0.973	0.978	0.0321	0.0215
2115	8 PC	BCG	0.297	0.937	0.936	0.158	0.203	0.327	0.953	0.953	0.0475	0.0222
2116	8 PC	Sphere	0.338	0.932	0.926	0.19	0.267	0.757	0.99	0.996	0.0562	0.021
2117	8 PC	BCG	0.298	0.935	0.908	0.0775	0.183	0.412	0.966	0.945	0.0495	0.0326
2118	8 PC	Sphere	0.163	0.936	0.882	0.155	0.101	0.159	0.961	0.933	0.126	0.0335
2119	8 PC	Control	0.372	0.932	0.93	0.115	0.023	0.373	0.956	0.951	0.0941	0.016
2123	8 PC	Control	0.215	0.921	0.902	0.169	0.396	0.62	0.985	0.985	0.0576	0.0151
2125	8 PC	Sphere	0.325	0.945	0.944	0.201	0.225	0.41	0.969	0.97	0.0621	0.0192
2142	8 PC	BCG	0.309	0.932	0.899	0.228	0.0808	0.274	0.963	0.915	0.125	0.0105
2144	8 PC	BCG	0.338	0.927	0.898	0.211	0.111	0.395	0.966	0.941	0.112	0.0405
2146	8 PC	BCG	0.231	0.919	0.878	0.154	0.0698	0.364	0.967	0.93	0.0812	0.0358
2148	8 PC	BCG	0.224	0.92	0.887	0.0997	0.214	0.309	0.965	0.948	0.0422	0.0226
2149	8 PC	Sphere	0.25	0.922	0.901	0.18	0.452	0.314	0.968	0.943	0.0223	0.0258
2152	8 PC	Sphere	0.233	0.918	0.903	0.216	0.261	0.424	0.978	0.968	0.0737	0.0315
2159	8 PC	BCG	0.215	0.912	0.868	0.266	0.174	0.262	0.96	0.937	0.129	0.0362
2103	16 PC	Sphere	0.5	0.939	0.959	0.0816	0.311	0.498	0.979	0.973	0.0734	0.0234
2104	16 PC	Sphere	0.402	0.926	0.94	0.153	0.178	0.503	0.98	0.98	0.122	0.0288
2105	16 PC	Sphere	0.188	0.784	0.89	0.166	0.554	0.21	0.97	0.935	0.0296	0.0374
2107	16 PC	Control	0.308	0.929	0.936	0.0717	0.171	0.385	0.969	0.975	0.0592	0.0424
2108	16 PC	Control	0.359	0.912	0.931	0.174	0.128	0.4	0.96	0.967	0.106	0.0283
2111	16 PC	Control	0.326	0.932	0.918	0.0602	0.0576	0.324	0.975	0.951	0.0296	0.0414
2112	16 PC	Control	0.328	0.944	0.918	0.0579	0.051	0.37	0.973	0.957	0.0347	0.0305
2113	16 PC	Control	0.314	0.885	0.934	0.178	0.141	0.337	0.964	0.939	0.0875	0.0179
2114	16 PC	Control	0.445	0.937	0.941	0.0445	0.113	0.463	0.976	0.954	0.0399	0.0284
2115	16 PC	BCG	0.343	0.916	0.957	0.115	0.173	0.384	0.966	0.966	0.0313	0.0348
2116	16 PC	Sphere	0.3	0.879	0.947	0.144	0.181	0.636	0.981	0.992	0.0567	0.0237
2117	16 PC	BCG	0.399	0.938	0.937	0.0646	0.148	0.588	0.982	0.985	0.043	0.0309
2118	16 PC	Sphere	0.179	0.897	0.919	0.201	0.0812	0.201	0.948	0.958	0.204	0.0201
2119	16 PC	Control	0.424	0.919	0.96	0.112	0.0153	0.502	0.968	0.976	0.0691	0.0117
2123	16 PC	Control	0.272	0.858	0.926	0.101	0.267	0.475	0.971	0.953	0.0525	0.0279
2125	16 PC	Sphere	0.349	0.893	0.951	0.196	0.153	0.464	0.955	0.973	0.0915	0.0297
2142	16 PC	BCG	0.318	0.921	0.94	0.223	0.0521	0.284	0.976	0.932	0.119	0.0123
2144	16 PC	BCG	0.255	0.885	0.917	0.165	0.184	0.304	0.947	0.924	0.167	0.0281
2146	16 PC	BCG	0.243	0.892	0.903	0.166	0.09	0.38	0.968	0.944	0.0866	0.0361
2148	16 PC	BCG	0.315	0.919	0.935	0.0611	0.0785	0.333	0.919	0.921	0.0407	0.0255
2149	16 PC	Sphere	0.302	0.879	0.928	0.107	0.338	0.336	0.952	0.937	0.0205	0.0132
2152	16 PC	Sphere	0.268	0.913	0.897	0.174	0.0955	0.432	0.978	0.979	0.0932	0.0086
2159	16 PC	BCG	0.276	0.892	0.943	0.233	0.167	0.458	0.959	0.968	0.219	0.0156
2103	12 PC	Sphere	0.382	0.945	0.956	0.124	0.36	0.454	0.982	0.965	0.0828	0.0325
2104	12 PC	Sphere	0.316	0.931	0.932	0.161	0.235	0.632	0.992	0.993	0.0997	0.0274
2105	12 PC	Sphere	0.134	0.89	0.893	0.166	0.386	0.227	0.978	0.943	0.0362	0.0289
2107	12 PC	Control	0.316	0.938	0.933	0.112	0.155	0.391	0.978	0.971	0.0749	0.0148
2108	12 PC	Control	0.332	0.94	0.931	0.193	0.159	0.425	0.98	0.98	0.0869	0.0277
2111	12 PC	Control	0.334	0.949	0.936	0.0615	0.0399	0.327	0.978	0.944	0.0267	0.0182
2112	12 PC	Control	0.244	0.938	0.916	0.0607	0.0469	0.269	0.976	0.946	0.0418	0.0353
2113	12 PC	Control	0.286	0.917	0.907	0.227	0.175	0.383	0.983	0.946	0.12	0.0369
2114	12 PC	Control	0.401	0.951	0.945	0.0628	0.256	0.506	0.988	0.968	0.0349	0.0284
2115	12 PC	BCG	0.301	0.927	0.938	0.143	0.234	0.394	0.981	0.971	0.0495	0.032
2116	12 PC	Sphere	0.3	0.913	0.944	0.163	0.282	0.429	0.986	0.974	0.0535	0.0388
2117	12 PC	BCG	0.336	0.939	0.944	0.0829	0.246	0.501	0.985	0.981	0.0439	0.0493
2118	12 PC	Sphere	0.109	0.9	0.886	0.214	0.158	0.117	0.962	0.922	0.167	0.039
2119	12 PC	Control	0.346	0.936	0.942	0.111	0.0353	0.44	0.982	0.976	0.0801	0.0182
2123	12 PC	Control	0.22	0.92	0.927	0.124	0.342	0.454	0.987	0.981	0.0558	0.0359
2125	12 PC	Sphere	0.381	0.942	0.948	0.164	0.156	0.375	0.97	0.968	0.0571	0.0658
2142	12 PC	BCG	0.302	0.908	0.906	0.261	0.144	0.253	0.968	0.936	0.114	0.0095
2144	12 PC	BCG	0.25	0.884	0.874	0.223	0.215	0.37	0.971	0.94	0.154	0.0257
2146	12 PC	BCG	0.264	0.901	0.871	0.156	0.13	0.401	0.983	0.961	0.088	0.0156
2148	12 PC	BCG	0.247	0.907	0.879	0.084	0.161	0.297	0.973	0.945	0.0464	0.0553
2149	12 PC	Sphere	0.264	0.918	0.905	0.138	0.358	0.282	0.977	0.935	0.0237	0.019
2152	12 PC	Sphere	0.208	0.897	0.888	0.226	0.256	0.426	0.989	0.976	0.0781	0.0353
2159	12 PC	BCG	0.15	0.9	0.856	0.288	0.222	0.293	0.98	0.961	0.223	0.0186
2103	4 PC	Sphere	0.29	0.942	0.941	0.132	0.336	0.308	0.981	0.967	0.0708	0.0212
2104	4 PC	Sphere	0.359	0.961	0.933	0.0948	0.0667	0.522	0.989	0.99	0.0748	0.0174
2105	4 PC	Sphere	0.126	0.872	0.857	0.119	0.312	0.21	0.981	0.936	0.0433	0.0309
2107	4 PC	Control	0.253	0.932	0.92	0.101	0.214	0.29	0.978	0.964	0.0634	0.0175
2108	4 PC	Control	0.33	0.939	0.941	0.173	0.0604	0.286	0.969	0.96	0.0825	0.0185
2111	4 PC	Control	0.257	0.941	0.906	0.0667	0.0376	0.222	0.969	0.935	0.0366	0.0238
2112	4 PC	Control	0.244	0.948	0.918	0.0429	0.0482	0.231	0.978	0.938	0.0231	0.0362
2113	4 PC	Control	0.235	0.933	0.897	0.172	0.0882	0.199	0.973	0.909	0.0943	0.0545
2114	4 PC	Control	0.358	0.957	0.963	0.066	0.132	0.42	0.981	0.974	0.0322	0.0249
2115	4 PC	BCG	0.174	0.944	0.929	0.16	0.13	0.168	0.978	0.942	0.0483	0.015
2116	4 PC	Sphere	0.23	0.89	0.924	0.169	0.206	0.356	0.988	0.971	0.0502	0.0336
2117	4 PC	BCG	0.406	0.953	0.968	0.0548	0.106	0.515	0.985	0.98	0.0343	0.0198
2118	4 PC	Sphere	0.145	0.916	0.863	0.187	0.133	0.178	0.976	0.948	0.123	0.0188
2119	4 PC	Control	0.289	0.942	0.929	0.116	0.0243	0.344	0.979	0.971	0.0615	0.0143
2123	4 PC	Control	0.249	0.938	0.927	0.0718	0.145	0.369	0.988	0.985	0.0415	0.0385
2125	4 PC	Sphere	0.315	0.941	0.955	0.166	0.0912	0.318	0.978	0.974	0.0599	0.0185
2142	4 PC	BCG	0.271	0.952	0.883	0.219	0.0345	0.2	0.975	0.909	0.0968	0.0109
2144	4 PC	BCG	0.238	0.903	0.89	0.202	0.0593	0.256	0.959	0.929	0.116	0.0113
2146	4 PC	BCG	0.202	0.927	0.894	0.15	0.0504	0.287	0.98	0.969	0.0487	0.0276
2148	4 PC	BCG	0.215	0.921	0.878	0.0849	0.0781	0.24	0.971	0.926	0.0394	0.0216
2149	4 PC	Sphere	0.223	0.909	0.895	0.124	0.262	0.243	0.968	0.924	0.0226	0.0205
2152	4 PC	Sphere	0.169	0.933	0.888	0.145	0.043	0.224	0.982	0.964	0.0692	0.0113
2159	4 PC	BCG	0.19	0.933	0.899	0.243	0.0428	0.172	0.974	0.931	0.134	0.0257
